# Supplementary material for: Dipeptidyl peptidase-4 is increased in the abdominal aortic aneurysm vessel wall and is associated with aneurysm disease processes
Source: PLoS One. 2020 Jan 23;15(1):e0227889. doi: 10.1371/journal.pone.0227889 (PMC6977716; doi:10.1371/journal.pone.0227889)
Supplement: S1 Data — (ZIP) [file pone.0227889.s002.zip]

Archive with 7 entries (6 files):
- Supplemental Data/
- Supplemental Data/Supplemental Data DPP4 Activity in AAA Tissue.xlsx
- __MACOSX/Supplemental Data/._Supplemental Data DPP4 Activity in AAA Tissue.xlsx
- Supplemental Data/Supplemental Data DPP4 Activity in Plasma.small.csv
- __MACOSX/Supplemental Data/._Supplemental Data DPP4 Activity in Plasma.small.csv
- Supplemental Data/Supplemental Data DPP4 Gene Expression in Tissue.csv
- __MACOSX/Supplemental Data/._Supplemental Data DPP4 Gene Expression in Tissue.csv
