# Supplementary material for: Dipeptidyl peptidase-4 is increased in the abdominal aortic aneurysm vessel wall and is associated with aneurysm disease processes
Source: PLoS One. 2020 Jan 23;15(1):e0227889. doi: 10.1371/journal.pone.0227889 (PMC6977716; doi:10.1371/journal.pone.0227889)
Supplement: S1 Data — (ZIP) [file pone.0227889.s002.zip › Supplemental Data/Supplemental Data DPP4 Activity in AAA Tissue.xlsx]

## Sheet: Sheet1
DPP4.Plasma.Activity	Sample
343.5198	AAA
283.8934	AAA
124.2726	AAA
179.4119	AAA
54.34292	AAA
15.69682	AAA
338.8593	AAA
