# Supplementary material for: Dipeptidyl peptidase-4 is increased in the abdominal aortic aneurysm vessel wall and is associated with aneurysm disease processes
Source: PLoS One. 2020 Jan 23;15(1):e0227889. doi: 10.1371/journal.pone.0227889 (PMC6977716; doi:10.1371/journal.pone.0227889)
Supplement: S1 Data — (ZIP) [file pone.0227889.s002.zip › Supplemental Data/Supplemental Data DPP4 Activity in Plasma.small.csv]

DPP4.Plasma.Activity	Subject	Diabetes.type
514.599344635158	Ctrl	no
840.247634249349	Ctrl	no
766.347664230813	Ctrl	no
522.63870845291	Ctrl
773.384169284306	Ctrl	no
724.448459298364	Ctrl	no
632.223915194643	Ctrl	no
787.691694909102	Ctrl	no
744.724557314278	Ctrl	2
650.517580910756	Ctrl	no
772.39288383313	Ctrl	no
789.259533068052	Ctrl	no
806.738179209702	Ctrl	no
578.596665990251	Ctrl	no
662.069687778849	Ctrl	no
672.920690699584	Ctrl	no
757.387313036951	Ctrl	no
977.389259250097	Ctrl	no
568.103064291018	Ctrl	no
842.745151791977	Ctrl	no
648.046720434342	Ctrl	no
978.222109281455	Ctrl	no
854.950952565651	Ctrl	no
517.161227492733	Ctrl	no
299.002291257316	Ctrl	no
796.189644218273	Ctrl	no
983.916094520282	Ctrl	no
620.48288307424	Ctrl	no
736.623576668325	Ctrl	no
589.614142749777	Ctrl	no
818.403450900278	Ctrl	no
612.232282769833	Ctrl	no
812.266372971605	Ctrl	no
476.890351272229	Ctrl	no
705.112705935109	Ctrl	no
854.385370374984	Ctrl	no
627.944755637405	Ctrl	no
734.904035245398	Ctrl	no
794.948456097519	Ctrl	no
578.698294006762	Ctrl	no
725.189040301352	Ctrl	2
927.072142044522	Ctrl	no
617.895668488337	AAA	no
505.059053782901	AAA	2
680.056833976406	AAA	no
378.001540047605	AAA	no
743.703125808064	AAA	no
574.128655566508	AAA	2
277.872561710404	AAA	no
727.328509760242	AAA	no
628.092219061853	AAA	no
602.233165967292	AAA	no
485.052212691285	AAA	no
494.672548066198	AAA	no
872.04479188546	AAA	no
695.634990339891	AAA	no
632.752497753344	AAA	no
523.084744691578	AAA	no
389.596283591905	AAA	no
612.491197977532	AAA	no
653.34281179541	AAA	no
608.620394582188	AAA	no
632.364067324266	AAA	no
509.206873796996	AAA	no
740.674244076076	AAA	no
658.502299961464	AAA	no
2.42523055659342	AAA	2
200.381687024145	AAA	2
582.171935654281	AAA	no
524.362636148251	AAA	2
476.899447518047	AAA	no
503.792447177577	AAA	no
465.978842285534	AAA	2
545.561385925476	AAA	no
642.79453024342	AAA	2
534.696482422974	AAA	2
396.80833175235	AAA	no
578.7184284	AAA	2
560.358524951756	AAA	2
524.938765785085	AAA	no
506.647237494419	AAA	no
440.299016085152	AAA	2
