# Supplementary material for: Dipeptidyl peptidase-4 is increased in the abdominal aortic aneurysm vessel wall and is associated with aneurysm disease processes
Source: PLoS One. 2020 Jan 23;15(1):e0227889. doi: 10.1371/journal.pone.0227889 (PMC6977716; doi:10.1371/journal.pone.0227889)
Supplement: S1 Data — (ZIP) [file pone.0227889.s002.zip › Supplemental Data/Supplemental Data DPP4 Gene Expression in Tissue.csv]

DPP4 expression	Tissue	Method	Wall layer
8.628283	AAA	Microarray	Media
11.42036	AAA	Microarray	Media
8.498026	AAA	Microarray	Media
10.38728	AAA	Microarray	Media
8.361297	AAA	Microarray	Media
12.51863	AAA	Microarray	Media
8.641317	AAA	Microarray	Media
7.11625	AAA	Microarray	Media
11.06275	AAA	Microarray	Media
10.27056	AAA	Microarray	Media
10.44491	AAA	Microarray	Media
8.217725	AAA	Microarray	Media
8.470319	AAA	Microarray	Media
8.426258	AAA	Microarray	Media
9.923044	AAA	Microarray	Media
7.767682	AAA	Microarray	Media
9.116373	AAA	Microarray	Media
9.178574	AAA	Microarray	Media
8.103244	AAA	Microarray	Media
10.0749	AAA	Microarray	Media
7.564137	AAA	Microarray	Media
7.647956	AAA	Microarray	Media
8.720568	AAA	Microarray	Media
9.268245	AAA	Microarray	Media
7.694693	AAA	Microarray	Media
10.51114	AAA	Microarray	Media
7.148278	AAA	Microarray	Media
8.863636	AAA	Microarray	Media
7.655283	AAA	Microarray	Media
9.167944	AAA	Microarray	Media
9.882213	AAA	Microarray	Media
8.776678	AAA	Microarray	Media
9.828383	AAA	Microarray	Media
8.660264	AAA	Microarray	Media
7.194697	AAA	Microarray	Media
10.54927	AAA	Microarray	Media
8.35142	AAA	Microarray	Media
8.088261	AAA	Microarray	Media
9.432034	AAA	Microarray	Media
7.803053	AAA	Microarray	Media
7.118822	AAA	Microarray	Media
8.384891	AAA	Microarray	Media
8.056961	AAA	Microarray	Media
9.419519	AAA	Microarray	Media
8.300051	AAA	Microarray	Media
7.123869	AAA	Microarray	Media
11.40547	AAA	Microarray	Media
10.12341	AAA	Microarray	Media
7.742368	AAA	Microarray	Media
8.053185	AAA	Microarray	Media
8.112296	AAA	Microarray	Media
10.00257	AAA	Microarray	Media
8.107811	AAA	Microarray	Media
8.911695	AAA	Microarray	Media
8.222972	AAA	Microarray	Media
5.311872	AAA	Microarray	Media
7.877179	AAA	Microarray	Media
8.98455	AAA	Microarray	Media
6.319443	AAA	Microarray	Media
9.409624	AAA	Microarray	Media
9.089916	AAA	Microarray	Media
8.94665	AAA	Microarray	Media
6.844789	AAA	Microarray	Media
6.573752	AAA	Microarray	Media
9.31486	AAA	Microarray	Media
8.050559	AAA	Microarray	Media
7.315257	AAA	Microarray	Media
8.3689	AAA	Microarray	Media
7.399825	AAA	Microarray	Media
10.47316	AAA	Microarray	Media
7.685111	AAA	Microarray	Media
8.213408	AAA	Microarray	Media
7.06582	AAA	Microarray	Media
7.800916	AAA	Microarray	Media
8.469574	AAA	Microarray	Media
7.14677	AAA	Microarray	Media
5.233992	Ctrl	Microarray	Media
7.361498	Ctrl	Microarray	Media
5.156631	Ctrl	Microarray	Media
5.232888	Ctrl	Microarray	Media
5.555153	Ctrl	Microarray	Media
5.366529	Ctrl	Microarray	Media
6.009001	Ctrl	Microarray	Media
7.563693	Ctrl	Microarray	Media
6.190753	Ctrl	Microarray	Media
5.284202	Ctrl	Microarray	Media
6.917948	Ctrl	Microarray	Media
5.533135	Ctrl	Microarray	Media
5.218797	Ctrl	Microarray	Media
7.666835	AAA	Microarray	Adventitia
8.766513	AAA	Microarray	Adventitia
8.140656	AAA	Microarray	Adventitia
7.757079	AAA	Microarray	Adventitia
8.04135	AAA	Microarray	Adventitia
7.821366	AAA	Microarray	Adventitia
10.622	AAA	Microarray	Adventitia
8.306675	AAA	Microarray	Adventitia
8.297632	AAA	Microarray	Adventitia
10.73068	AAA	Microarray	Adventitia
9.449375	AAA	Microarray	Adventitia
7.477613	AAA	Microarray	Adventitia
7.775166	AAA	Microarray	Adventitia
8.678105	AAA	Microarray	Adventitia
7.52038	AAA	Microarray	Adventitia
7.918739	AAA	Microarray	Adventitia
6.804917	AAA	Microarray	Adventitia
7.177591	AAA	Microarray	Adventitia
10.9316	AAA	Microarray	Adventitia
7.218589	AAA	Microarray	Adventitia
7.685766	AAA	Microarray	Adventitia
8.103981	AAA	Microarray	Adventitia
7.805854	AAA	Microarray	Adventitia
8.058981	AAA	Microarray	Adventitia
7.868764	AAA	Microarray	Adventitia
6.698737	AAA	Microarray	Adventitia
9.111962	AAA	Microarray	Adventitia
8.456852	AAA	Microarray	Adventitia
8.311482	AAA	Microarray	Adventitia
7.462791	AAA	Microarray	Adventitia
8.832423	AAA	Microarray	Adventitia
8.392792	AAA	Microarray	Adventitia
7.86409	AAA	Microarray	Adventitia
7.752713	AAA	Microarray	Adventitia
9.492686	AAA	Microarray	Adventitia
9.140229	AAA	Microarray	Adventitia
8.1989	AAA	Microarray	Adventitia
7.080563	AAA	Microarray	Adventitia
7.550816	AAA	Microarray	Adventitia
8.885451	AAA	Microarray	Adventitia
7.392322	AAA	Microarray	Adventitia
8.991914	AAA	Microarray	Adventitia
7.090406	AAA	Microarray	Adventitia
7.975039	AAA	Microarray	Adventitia
7.098175	AAA	Microarray	Adventitia
7.791234	AAA	Microarray	Adventitia
7.572555	AAA	Microarray	Adventitia
7.152061	AAA	Microarray	Adventitia
7.963367	AAA	Microarray	Adventitia
7.469936	AAA	Microarray	Adventitia
7.968257	AAA	Microarray	Adventitia
8.709597	AAA	Microarray	Adventitia
7.906844	AAA	Microarray	Adventitia
7.581385	AAA	Microarray	Adventitia
7.782886	AAA	Microarray	Adventitia
6.796345	AAA	Microarray	Adventitia
7.623678	AAA	Microarray	Adventitia
7.481031	AAA	Microarray	Adventitia
6.851905	AAA	Microarray	Adventitia
7.249454	AAA	Microarray	Adventitia
8.848858	AAA	Microarray	Adventitia
7.654826	AAA	Microarray	Adventitia
7.886731	AAA	Microarray	Adventitia
7.874788	AAA	Microarray	Adventitia
6.641934	AAA	Microarray	Adventitia
7.787664	AAA	Microarray	Adventitia
8.309467	AAA	Microarray	Adventitia
8.064606	AAA	Microarray	Adventitia
8.018939	AAA	Microarray	Adventitia
8.468151	AAA	Microarray	Adventitia
7.076304	AAA	Microarray	Adventitia
8.810955	AAA	Microarray	Adventitia
7.783206	AAA	Microarray	Adventitia
10.07167	AAA	Microarray	Adventitia
7.535354	AAA	Microarray	Adventitia
7.060811	AAA	Microarray	Adventitia
6.447214	Ctrl	Microarray	Adventitia
6.852521	Ctrl	Microarray	Adventitia
6.890455	Ctrl	Microarray	Adventitia
6.112459	Ctrl	Microarray	Adventitia
8.917454	Ctrl	Microarray	Adventitia
7.86042	Ctrl	Microarray	Adventitia
7.121641	Ctrl	Microarray	Adventitia
6.114471	Ctrl	Microarray	Adventitia
6.962272	Ctrl	Microarray	Adventitia
6.621869	Ctrl	Microarray	Adventitia
6.229204	Ctrl	Microarray	Adventitia
6.162265	Ctrl	Microarray	Adventitia
6.552165	Ctrl	Microarray	Adventitia
3.1	AAA	PCR	Media
3.33	AAA	PCR	Media
3.97	AAA	PCR	Media
3.2	AAA	PCR	Media
2.61	AAA	PCR	Media
3.63	AAA	PCR	Media
2.35	AAA	PCR	Media
2.37	AAA	PCR	Media
3.9	AAA	PCR	Media
2.35	AAA	PCR	Media
3.14	AAA	PCR	Media
4.18	AAA	PCR	Media
3.72	AAA	PCR	Media
3.64	AAA	PCR	Media
6	AAA	PCR	Media
4.33	AAA	PCR	Media
8.36	AAA	PCR	Media
1.93	AAA	PCR	Media
1.56	Ctrl	PCR	Media
1.11	Ctrl	PCR	Media
1.24	Ctrl	PCR	Media
0.47	Ctrl	PCR	Media
3.6	AAA	PCR	Adventitia
2.3	AAA	PCR	Adventitia
6.8	AAA	PCR	Adventitia
10.1	AAA	PCR	Adventitia
6.2	AAA	PCR	Adventitia
5.2	AAA	PCR	Adventitia
6.9	AAA	PCR	Adventitia
4.3	AAA	PCR	Adventitia
4.1	AAA	PCR	Adventitia
6.5	AAA	PCR	Adventitia
6.4	AAA	PCR	Adventitia
11.2	AAA	PCR	Adventitia
3.5	AAA	PCR	Adventitia
13.7	AAA	PCR	Adventitia
4.1	AAA	PCR	Adventitia
2.1	AAA	PCR	Adventitia
2.4	Ctrl	PCR	Adventitia
0.9	Ctrl	PCR	Adventitia
2.4	Ctrl	PCR	Adventitia
0.2	Ctrl	PCR	Adventitia
